# Supplementary material for: Pharmacophore-Based Screening, Molecular Docking, and Dynamic Simulation of Fungal Metabolites as Inhibitors of Multi-Targets in Neurodegenerative Disorders
Source: Biomolecules. 2023 Nov 4;13(11):1613. doi: 10.3390/biom13111613 (PMC10669353; doi:10.3390/biom13111613)
Supplement: Supplementary file 1 [file biomolecules-13-01613-s001.zip]

Archive with 1 entries (1 files):
- Supplementary information-2651855.pdf
